# Supplementary material for: Relationship between berry intake and frailty in the elderly and the mediating role of six blood markers: based on Chinese and American studies
Source: Front Nutr. 2026 Jul 10;13:1823930. doi: 10.3389/fnut.2026.1823930 (PMC13395650; doi:10.3389/fnut.2026.1823930)
Supplement: Supplementary file 1 [file Table_1.xlsx]

## Sheet: Sheet1
Supplementary Materials
Supplementary Table S1. Detailed scoring criteria for 49 vulnerability indices.
Supplementary Table S2. Baseline characteristics, weighted.
Supplementary Table S3.Subgroup analysis for the association between berry intake and frailty
Supplementary Table S4. Subgroup analysis of the association between berry intake and frailty in the Chinese.
Supplementary Table S5. Relationship between berry intake and frailty inpopulations aged 65-75 and 75+ in NHANES
Supplementary Table S6. Relationship between berry intake and frailty in populations aged 65-75 and 75+ in the Chinese
Supplementary Table S7. Multiple linear regression analysis of berry intake and six blood markers in the Chinese.
Supplementary Table S8. Multiple regression analysis of six blood markers and frailty in the Chinese.
Supplementary Table S9. Mediation results between berry intake and frailty in NHANES.
Supplementary Table S10. Mediation results between berry intake and frailty in the Chinese.

## Sheet: Table S1
Supplementary table 1. Detailed scoring criteria for 49 vulnerability indices.
Physical Performance and Anthropometry
1. Body mass index	<18.5 or ≥30 = 1
	18.5 to 25 = 0
	25 to 30 = 0.5
2. Handgrip strength	Male:
	For BMI 24 to 28, GS ≤ 30 = 1;
	For BMI ≤ 24, GS ≤ 29 = 1;
	For BMI >28, GS ≤ 32 = 1.
	Female:
	For BMI 23 to 26, GS ≤17.3 = 1;
	For BMI>29, GS ≤ 21 = 1.
	For BMI ≤23, GS ≤17 = 1;
	For BMI 26 to 29, GS ≤ 18 = 1;
Comorbidities
3. Chronic bronchitis	No = 0
4. Thyroid problems	Suspect = 0.5
5. Arthritis	Yes = 1
6. Congestive heart failure
7. Cancer
8. Coronary heart disease
9. Angina
10. Weak/failing kidneys
11. Heart attack
12. Blood pressure
13. Stroke
14. Urinary Leakage
15. Diabetes
16. Experience confusion/memory problems	Yes = 1
	No = 0
Hospital Utilization and Access to Care
17. Number of prescribed medications	None = 0, 1 to 4 = 0.5, ≥5 = 1
18. Overnight hospital patient in past year	Yes = 1
	No = 0
19. Health now compared with 1 year ago	Worse = 1
	About the same, Better = 0
20. Self-rated health	Fair or poor = 1
	Excellent, very good, or good = 0
21. Frequency of healthcare use during the past year	None = 0, 1 to 5 = 0.5, More than 5 = 1
Dependence
22. Managing money	Difficulty = 1
23. Stooping, crouching, kneeling	No Difficulty = 0
24. Walking up 10 steps difficulty
25. Lifting or carrying
26. Walking for a quarter mile difficulty
27. House chore
28. Attending social events
29. Preparing meals
30. Standing for long periods difficulty
31. Standing up from armless chair
32. Dressing yourself
33. Using fork, knife, drinking from cup
34. Grasp/holding small objects
35. Getting in and out of bed difficulty
36. Push or pull large objects
Laboratory Values
37. Glycohemoglobin (%)	0% to 5.7% = 0, >5.7% = 1
38. Segmented neutrophils percent (%)	40 to 80 = 0, Other = 1
39. Lymphocyte percent (%)	20 to 40 = 0, Other = 1
40. Red cell distribution width (%)	11.6 to 14.6 = 0, Other = 1
41. Hemoglobin (g/dL)	Male: 13.5 to 18 = 0, Other = 1
	Female: 12 to 16 = 0, Other = 1
42. Red blood cell count (million cells/ml)	Female: 4.2 to 5.4 = 0, Other = 1
	Male: 4.7 to 6.1 = 0, Other = 1
Depressive Symptoms
43. Trouble sleeping or sleeping too much	Several days = 0.33
44. Trouble concentrating on things
45. Have little interest in doing things	Nearly every day = 1
46. Feeling tired or having little energy	Not at all = 0
47. Feeling down, depressed, or hopeless	More than half the days = 0.66
48. Poor appetite or overeating
49. Feeling bad about yourself

## Sheet: Table S2
Supplementary Table S2. Baseline characteristics, weighted.
China					NHANES
Variables	Overall	No frailty	Frailty	P3	Variables	Overall	No frailty	Frailty	P3
	(n = 357)1	(n = 288)1	(n = 69)1			(n = 5553)1	(n = 3413)1	(n = 2140)1
						(N =22,806,000)2	(N = 15,669,202)2	(N =8,136,799)2
Age, Mean ± SD	73.31 ± 4.99	72.62 ± 4.70	76.16 ± 5.19	<.001	Age, Mean ± SD	72.18 ± 5.30	71.64 ± 5.14	73.16 ± 5.44	<.001
BMI, Mean ± SD	23.78 ± 3.51	23.97 ± 3.50	22.98 ± 3.46	0.035	BMI, Mean ± SD	28.39 ± 5.37	27.57 ± 4.83	29.87 ± 5.95	<.001
Gender, n (%)				0.039	Gender, n (%)
Female	201 (56%)	154 (54%)	47 (68%)		Female	2679 (53%)	1531 (48%)	1148 (60%)	<.001
Male	156 (44%)	134 (46%)	22 (32%)		Male	2874 (47%)	1882 (52%)	992 (40%)
Smoke, n (%)				0.277	Smoke, n (%)				<.001
Yes	99 (28%)	84 (29%)	15 (22%)		Yes	2893 (51%)	1693 (49%)	1200 (56%)
Alcohol, n (%)				0.506	Alcohol, n (%)				<.001
Yes	74 (21%)	59 (20%)	15 (22%)		Yes	3822 (72%)	2399 (75%)	1423 (68%)
Education, n (%)				0.004	Education, n (%)				<.001
Less than high school graduate	333 (93%)	268 (93%)	65 (94%)		Less than high school graduate	1552 (18%)	851 (15%)	701 (23%)
High school graduate	21 (6%)	17 (6%)	4 (6%)		High school graduate	2769 (53%)	1685 (51%)	1084 (56%)
Above high school graduate	3 (1%)	3 (1%)	0 (0%)		Above high school graduate	1232 (29%)	877 (34%)	355 (21%)
BMI group, n (%)				0.123	BMI group, n (%)				<.001
normal	179 (50%)	138 (48%)	41 (60%)		normal	1431 (26%)	1022 (30%)	409 (19%)
overweight	158 (44%)	135 (47%)	23 (33%)		overweight	4065 (73%)	2359 (69%)	1706 (80%)
underweight	20 (6%)	15 (5%)	5 (7%)		underweight	57 (1.0%)	32 (0.9%)	25 (1.1%)
Diabetes, n (%)				0.995	Diabetes, n (%)				<.001
Yes	101 (28%)	82 (28%)	19 (28%)		Yes	1585 (24%)	704 (17%)	881 (37%)
Hyperlipidemia, n (%)				0.767	Hyperlipidemia, n (%)				<.001
Yes	243 (68%)	195 (68%)	48 (70%)		Yes	3340 (57%)	1729 (48%)	1611 (74%)
ALB, M (Q₁, Q₃)	42.27 ± 4.11	42.51 ± 4.08	41.31 ± 4.12	0.03	ALB, M (Q₁, Q₃)	41.93 ± 2.90	42.28 ± 2.77	41.31 ± 3.02	<.001
TC, M (Q₁, Q₃)	4.31 ± 1.16	4.38 ± 1.17	4.02 ± 1.07	0.019	TC, M (Q₁, Q₃)	5.04 ± 1.13	5.13 ± 1.10	4.88 ± 1.18	<.001
CRE, M (Q₁, Q₃)	85.34 ± 34.04	83.83 ± 30.34	91.64 ± 46.18	0.087	CRE, M (Q₁, Q₃)	86.89 ± 32.27	84.23 ± 22.86	91.67 ± 44.06	0.002
TG, M (Q₁, Q₃)	2.06 ± 1.37	1.99 ± 1.15	2.35 ± 2.06	0.047	TG, M (Q₁, Q₃)	1.67 ± 1.00	1.61 ± 0.97	1.80 ± 1.04	<.001
UA, M (Q₁, Q₃)	355.53 ± 103.81	349.80 ± 96.34	379.45 ± 131.66	0.033	UA, M (Q₁, Q₃)	335.48 ± 82.60	332.07 ± 78.89	341.63 ± 88.60	0.023
HbA1c, M (Q₁, Q₃)	6.37 ± 1.32	6.25 ± 1.18	6.70 ± 1.39	0.007	HbA1c, M (Q₁, Q₃)	0.45 ± 0.50	0.39 ± 0.49	0.55 ± 0.50	<.001
Berry intake groups, n (%)				0.032	Berry intake groups, n (%)				<.001
Non-berry intake	195 (55%)	55 (46%)	140 (59%)		Non-berry intake	4415 (80%)	2703 (79%)	1712 (80.0%)
Berry intake	162 (45%)	64 (54%)	98 (41%)		Berry intake	1138 (20%)	710 (21%)	428 (20.0%)
Grip strength	19.81 ± 7.48	21.39 ± 7.13	13.20 ± 4.88	<.001	Berry (g/day)	6.26 ± 24.54	9.56 ± 27.56	5.33 ± 21.42	<.001
					Berry groups, n (%)				<.001
					0 intake	4415 (80%)	2703 (79%)	1712 (80.0%)
					>0, <=37	235 (4.2%)	145 (4.2%)	90 (3.9%)
					>37, <=74	277 (5.0%)	194 (5.7%)	83 (2.9%)
					>74, <=158	340 (6.1%)	213 (6.2%)	127 (5.9%)
					>158	286 (5.2%)	158 (4.6%)	128 (5.9%)
					Energy (kcal)	1855.17 ± 649.91	1876.77 ± 654.07	1810.71 ± 639.14	0.008
					FI, Mean ± SD	0.18 ± 0.10	0.12 ± 0.04	0.29 ± 0.08	<.001
1 N not Missing (unweighted)
2 n (unweighted) (%); Mean±(SD)
3 Pearson’s X^2: Rao & Scott adjustment; Design-based KruskalWallis test

## Sheet: Table S3
Supplementary Table S3.Subgroup analysis for the association between berry intake and frailty
Subgroup	or_lci95	or_uci95	or	P-value	Interaction P_value
Gender					0.201
Male	0.6	0.99	0.77	0.043
Female	0.65	1.05	0.83	0.12
Education					0.838
Above High school graduate	0.61	1.21	0.86	0.4
High school graduate	0.8	1.3	1.02	0.9
Less than High school graduate	0.66	1.5	0.99	>0.9
BMI_group					0.241
normal	0.6	1.12	0.82	0.2
overweight	0.72	1.11	0.89	0.3
underweight	0.06	7.43	0.65	0.7
Alcohol					0.743
No	0.63	1.23	0.88	0.4
Yes	0.68	1.06	0.85	0.14
Smoke					0.826
No	0.72	1.15	0.91	0.4
Yes	0.64	1.15	0.86	0.3
Diabetes					0.212
No	0.77	1.17	0.95	0.6
Yes	0.49	1.01	0.7	0.055
Hypertension					0.311
No	0.62	1.15	0.85	0.3
Yes	0.75	1.15	0.93	0.5

## Sheet: Table S4
Supplementary table 4. subgroup analysis of the association between berry intake and frailty in the Chinese.
Subgroup	or_lci95	or_uci95	or	P-value
Age
>=65,<75	0.16	0.92	0.4	0.036
>=75	0.29	1.38	0.64	0.3
Gender
Female	0.28	1.19	0.59	0.15
Male	0.13	1.02	0.38	0.065
Education
Above High school graduate	NA	NA	NA	NA
High school graduate	0.01	94.3	1.04	>0.9
Less than High school graduate	0.27	0.9	0.5	0.022
BMI_group
normal	0.17	0.84	0.39	0.019
overweight	0.27	1.93	0.74	0.5
underweight	0.06	6.64	0.61	0.7

## Sheet: Table S5
Supplementary table 5. Relationship between berry intake and frailty in populations aged 65-75 and 75+ in NHANES.
Variables	65-75		75+
	OR (95%CI)	P	OR (95%CI)	P
BMI
Overweight	0.68 (0.40 ~ 1.17)	0.2	0.64 (0.36~ 1.13)	0.12
Normal weight	0.88 (0.35 ~ 2.24)	0.8	1.27 (0.53~ 3.06)	0.6
underweight	-	-	-	-
+Gender
Male+Overweight	0.61 (0.31 ~ 1.21)	0.2	0.43 (0.21 ~ 0.89)	0.023
Female+Overweight	0.78 (0.39 ~ 1.54)	0.5	0.80 (0.37 ~ 1.71)	0.6
Alcohol+overweight
Male
Yes	0.54 (0.26 ~ 1.12)	0.1	0.37 (0.18 ~ 0.78)	0.009
No	2.62 (0.44 ~ 15.5)	0.3	0.96 (0.12 ~ 7.48)	>0.9
Female
Yes	0.86 (0.36 ~ 2.03)	0.7	0.97 (0.43 ~ 2.18)	>0.9
No	0.50 (0.18 ~ 1.38)	0.2	0.57 (0.15 ~ 2.13)	0.4
Smoking+overweight
Male
Yes	0.49 (0.20 ~ 1.20)	0.12	0.37 (0.14 ~ 0.94)	0.037
No	1.15 (0.41 ~ 3.23)	0.8	0.57 (0.19 ~ 1.74)	0.3
Female
Yes	1.74 (0.58 ~ 5.23)	0.3	0.85 (0.24 ~ 3.06)	0.8
No	0.41 (0.16 ~ 1.05)	0.063	0.72 (0.28 ~ 1.84)	0.5
Diebetes+overweight
Male
Yes	0.59 (0.20 ~ 1.81)	0.4	0.72 (0.19 ~ 2.69)	0.6
No	0.65 (0.23 ~ 1.81)	0.4	0.34 (0.13 ~ 1.87)	0.25
Female
Yes	0.40 (0.13 ~ 1.21)	0.1	0.73 (0.12 ~ 4.42)	0.7
No	1.02 (0.46 ~ 2.25)	>0.9	0.79 (0.34 ~ 1.85)	0.6

## Sheet: Table S6
Supplementary table 6. Relationship between berry intake and frailty in populations aged 65-75 and 75+ in the Chinese.
Variables	65-75		75+
	OR (95%CI)	P	OR (95%CI)	P
BMI
Overweight	0.77 (0.18 ~ 2.86)	0.7	0.77 (0.18~ 2.86)	0.7
Normal weight	0.30 (0.08 ~ 0.95)	0.053	0.48 (0.17~ 1.28)	0.2
underweight	NA	NA	NA	NA
+Gender
Male+Overweight	NA	NA	0.72 (0.03 ~ 10.2)	0.8
Female+Overweight	0.42 (0.06 ~ 2.10)	0.3	NA	NA
Alcohol+overweight
Male
Yes	NA	NA	0.72 (0.19 ~ 2.69)	0.6
No	NA	NA	0.34 (0.13 ~ 1.87)	0.25
Female
Yes	NA	NA	NA	NA
No	0.45 (0.06 ~ 2.27)	0.4	NA	NA
Smoking+overweight
Male
Yes	NA	NA	0.67 (0.02 ~ 24.4)	0.8
No	NA	NA	NA	NA
Female
Yes	NA	NA	NA	NA
No	0.42 (0.06 ~ 2.15)	0.3	NA	NA
Diebetes+overweight
Male
Yes	NA	NA	NA	NA
No	NA	NA	NA	NA
Female
Yes	NA	NA	NA	NA
No	1.15 (0.12 ~ 10.7)	0.9	NA	NA

## Sheet: Table S7
Supplementary table 7. Multiple linear regression analysis of berry intake and six blood markers in the Chinese.
Variables	Model1		Model2		Model3
	Exp(β) (95%CI)	P	Exp(β) (95%CI)	P	Exp(β) (95%CI)	P
HbA1c	1.0230(0.7907~1.3240)	0.9	1.0270(0.7942~1.3290)	0.8	1.0270(0.7937~1.3290)	0.8
ALB	1.3860(0.5901~3.2570)	0.5	1.3010(0.5574~3.0366)	0.5	1.2922(0.5538~3.0152)	0.6
TC	1.0700(0.8412~1.3610)	0.6	1.0464(0.8339~1.3131)	0.7	1.0471(0.8342~1.3144)	0.7
CRE	0.0235(0.000~27.7)	0.3	0.0342(0.000~37.1271)	0.3	0.0308(0.0000~32.2801)	0.3
TG	0.6909(0.5204~0.9174)	0.011	0.7078(0.5325~0.9409)	0.018	0.7085(0.5328~0.9421)	0.018
UA	0.00002(0~49523)	0.3	0.0001(0~283992)	0.4	0.0001(0~2444160)	0.4

## Sheet: Table S8
Supplementary table 8. Multiple regression analysis of six blood markers and frailty in the Chinese.
Variables	Model1		Model2		Model3
	OR (95%CI)	P	OR (95%CI)	P	OR (95%CI)	P
HbA1c	1.2990(1.0670~1.5810)	0.009	1.2405(1.0066~1.5310)	0.043	1.2370(1.0041~1.5270)	0.045
ALB	0.9374(0.8794~0.9959)	0.039	0.9446(0.8843~1.0120)	0.091	0.9473(0.8867~1.0150)	0.11
TC	0.7375(0.5671~0.9438)	0.019	0.8424(0.6301~1.1080)	0.2	0.8369(0.6246~1.1020)	0.2
CRE	1.0060(0.9987~1.0130)	0.1	1.0052(0.9977~1.0130)	0.2	1.0062(0.9984~1.0140)	0.11
TG	1.1750(0.9902~1.3990)	0.061	1.1710(0.9741~1.4260)	0.1	1.1701(0.9744~1.4230)	0.1
UA	1.0030(1.0000~1.0005)	0.034	1.0020(0.9997~1.0050)	0.089	1.0023(0.9998~1.0050)	0.076

## Sheet: Table S9
Supplementary table 9. Mediation results between berry intake and frailty in NHANES.
Exposure	Mediation	ACME	P	ADE	P	Outcome	Mediation Proportion	P
berry	HbA1c	-7.35e-05	0.016	-0.00102	<0.0001	Frailty	0.0664	0.016
	ALB	-4.53e-05	0.1	-0.00106	<0.0001		0.0402	0.1
	TC	-7.5e-05	0.086	-0.000998	0.002		0.068932	0.086
	CRE	-8.03e-05	0.052	-0.000984	<0.0001		0.0758	0.052
	TG	-1.66e-05	0.124	-0.00107	0.002		0.014	0.126
	UA	-2.28e-05	0.052	-0.00105	0.002		0.0201	0.054

[truncated: 1 more sheets: Table S10]
